# Supplementary material for: Metabolic Engineering of Saccharomyces cerevisiae for Efficient Retinol Synthesis
Source: J Fungi (Basel). 2023 Apr 26;9(5):512. doi: 10.3390/jof9050512 (PMC10219262; doi:10.3390/jof9050512)
Supplement: Supplementary file 1 [file jof-09-00512-s001.zip]

Archive with 1 entries (1 files):
- jof-2295632-supplementary.pdf
